# Supplementary material for: Mitochondria in cone photoreceptors act as microlenses to enhance photon delivery and confer directional sensitivity to light
Source: Sci Adv. 2022 Mar 2;8(9):eabn2070. doi: 10.1126/sciadv.abn2070 (PMC8890704; doi:10.1126/sciadv.abn2070)
Supplement: Supplementary file 2 — Movie S1 [file sciadv.abn2070_movie_s1.zip]

Archive with 1 entries (1 files):
- sciadv.abn2070_movie_s1.avi
